# Supplementary material for: Molecular survey of neglected bacterial pathogens reveals an abundant diversity of species and genotypes in ticks collected from animal hosts across Romania
Source: Parasit Vectors. 2018 Mar 20;11:144. doi: 10.1186/s13071-018-2756-1 (PMC5859542; doi:10.1186/s13071-018-2756-1)
Supplement: Supplementary file 1 — Table S1. Tick-borne bacteria in Romanian ticks; details regarding tick species, locality, county, year, host, life stage of ticks and pathogen. (XLS 17 kb) [file 13071_2018_2756_MOESM1_ESM.xls]

## Sheet: Sheet1
Nummer	Tick species	Locality	County	Year	Host	Tick life stage	Pathogen
106	Dermacentor reticulatus	Satu Mare	Satu Mare	2014	Dog	female	Rickettsia helvetica
110	Dermacentor reticulatus	Satu Mare	Satu Mare	2014	Dog	female	Rickettsia helvetica
111	Dermacentor reticulatus	Satu Mare	Satu Mare	2014	Dog	female	Rickettsia helvetica
112	Dermacentor reticulatus	Satu Mare	Satu Mare	2014	Dog	female	Rickettsia monacensis
113	Dermacentor reticulatus	Satu Mare	Satu Mare	2014	Dog	female	Rickettsia helvetica
116	Dermacentor reticulatus	Satu Mare	Satu Mare	2014	Dog	female	Rickettsia massiliae
127	Dermacentor reticulatus	Satu Mare	Satu Mare	2014	Dog	male	Rickettsia massiliae
136	Dermacentor reticulatus	Satu Mare	Satu Mare	2014	Dog	male	Rickettsia massiliae
138	Dermacentor reticulatus	Popesti Leordeni	Ilfov	2014	Dog	female	Rickettsia massiliae
140	Dermacentor reticulatus	Alba Iulia	Alba	2014	Dog	female	Rickettsia massiliae
142	Dermacentor reticulatus	Alba Iulia	Alba	2014	Dog	female	Rickettsia massiliae
145	Dermacentor reticulatus	Alba Iulia	Alba	2014	Dog	female	Rickettsia massiliae
149	Dermacentor reticulatus	Alba Iulia	Alba	2014	Dog	male	Rickettsia massiliae
155	Dermacentor reticulatus	Suceava	Suceava	2014	Fox	female	Rickettsia massiliae
161	Dermacentor reticulatus	Suceava	Suceava	2014	Fox	male	Rickettsia massiliae
174	Rhipicephalus sanguineus	Braila	Braila	2014	Dog	female	Francisella tularensis spp
177	Rhipicephalus sanguineus	Braila	Braila	2014	Dog	female	Francisella tularensis spp
180	Rhipicephalus sanguineus	Braila	Braila	2014	Dog	female	Francisella tularensis spp
198	Ixodes ricinus	Brasov	Brasov	2014	Dog	female	Rickettsia helvetica
200	Ixodes ricinus	Zalau	Salaj	2014	Dog	female	Rickettsia helvetica/Neoehrlichia
201	Ixodes ricinus	Zalau	Salaj	2014	Dog	female	Rickettsia helvetica
203	Ixodes ricinus	Zalau	Salaj	2014	Dog	female	Rickettsia helvetica
210	Dermacentor reticulatus	Snagov	Ilfov	2014	Dog	male	Rickettsia raoultii
214	Dermacentor reticulatus	Snagov	Ilfov	2014	Dog	male	Rickettsia raoultii
225	Rhipicephalus sanguineus	Calarasi	Calarasi	2014	Dog	nymph	Rickettsia raoultii
254	Rhipicephalus sanguineus	Calarasi	Calarasi	2014	Dog	nymph	Rickettsia slovaca
257	Rhipicephalus sanguineus	Calarasi	Calarasi	2014	Dog	nymph	Rickettsia helvetica
258	Rhipicephalus sanguineus	Calarasi	Calarasi	2014	Dog	nymph	Rickettsia monacensis
271	Dermacentor reticulatus	Corbeanca	Ilfov	2014	Fox	female	Rickettsia helvetica
278	Ixodes ricinus	Corbeanca	Ilfov	2014	Fox	female	Rickettsia monacensis
279	Ixodes ricinus	Corbeanca	Ilfov	2014	Fox	female	Anaplasma phagocytophilum
280	Ixodes ricinus	Corbeanca	Ilfov	2014	Fox	female	Rickettsia slovaca
281	Ixodes ricinus	Corbeanca	Ilfov	2014	Fox	female	Rickettsia monacensis
283	Ixodes ricinus	Corbeanca	Ilfov	2014	Fox	female	Rickettsia helvetica
286	Ixodes ricinus	Corbeanca	Ilfov	2014	Fox	female	Rickettsia monacensis
289	Ixodes ricinus	Corbeanca	Ilfov	2014	Fox	male	Rickettsia monacensis
297	Ixodes ricinus	Corbeanca	Ilfov	2014	Fox	male	Anaplasma phagocytophilum
301	Ixodes crenulatus	Corbeanca	Ilfov	2014	Fox	female	Rickettsia helvetica
304	Ixodes ricinus	Corbeanca	Ilfov	2014	Fox	female	Rickettsia helvetica
305	Ixodes ricinus	Corbeanca	Ilfov	2014	Fox	female	Ehrlichia chaffeensis/muris
307	Ixodes ricinus	Corbeanca	Ilfov	2014	Fox	female	Rickettsia monacensis
311	Ixodes ricinus	Corbeanca	Ilfov	2014	Fox	male	Rickettsia helvetica
316	Ixodes ricinus	Timisoara	Timis	2014	Dog	female	Rickettsia helvetica
318	Ixodes ricinus	Timisoara	Timis	2014	Dog	female	Rickettsia helvetica
319	Ixodes ricinus	Timisoara	Timis	2014	Dog	male	Ehrlichia sp. HF
320	Ixodes ricinus	Timisoara	Timis	2014	Dog	female	Anaplasma phagocytophilum
325	Ixodes ricinus	Timisoara	Timis	2014	Dog	female	Rickettsia helvetica
326	Ixodes ricinus	Timisoara	Timis	2014	Dog	female	Rickettsia helvetica
327	Ixodes ricinus	Timisoara	Timis	2014	Dog	female	Rickettsia helvetica
330	Ixodes ricinus	Timisoara	Timis	2014	Dog	female	Rickettsia monacensis
332	Ixodes ricinus	Timisoara	Timis	2014	Dog	female	Ehrlichia sp. HF
338	Ixodes ricinus	Timisoara	Timis	2014	Dog	male	Rickettsia helvetica
339	Ixodes ricinus	Timisoara	Timis	2014	Dog	male	Rickettsia monacensis
340	Rhipicephalus sanguineus	Timisoara	Timis	2014	Dog	female	Ehrlichia sp. HF
365	Ixodes ricinus	Targoviste	Dambovita	2014	Dog	female	Rickettsia monacensis
449	Dermacentor marginaus	Sfantul Gheorghe	Covasna	2014	Sheep	female	Rickettsia raoultii
450	Dermacentor marginaus	Sfantul Gheorghe	Covasna	2014	Sheep	female	Rickettsia slovaca
452	Ixodes ricinus	Suceava	Suceava	2014	Sheep	nymph	Rickettsia helvetica
463	Ixodes ricinus	Suceava	Suceava	2014	Sheep	nymph	Anaplasma phagocytophilum
531	Rhipicephalus bursa	Livezile	Mehedinti	2014	Cattle	female	Anaplasma centrale/ovis
533	Rhipicephalus bursa	Livezile	Mehedinti	2014	Cattle	female	Anaplasma centrale/ovis
541	Rhipicephalus bursa	Ciochiuta	Mehedinti	2014	Sheep	female	Anaplasma centrale/ovis
542	Rhipicephalus bursa	Ciochiuta	Mehedinti	2014	Sheep	female	Anaplasma centrale/ovis
553	Hyalomma marginatum	Livezile	Mehedinti	2014	Cattle	female	Rickettsia aeschlimannii
554	Hyalomma marginatum	Livezile	Mehedinti	2014	Cattle	female	Rickettsia aeschlimannii
570	Hyalomma marginatum	Livezile	Mehedinti	2014	Cattle	male	Rickettsia aeschlimannii
576	Ixodes ricinus	Targoviste	Dambovita	2014	Dog	nymph	Rickettsia monacensis
591	Ixodes ricinus	Picior de Munte	Dambovita	2014	Dog	female	Rickettsia monacensis
592	Ixodes ricinus	Picior de Munte	Dambovita	2014	Dog	female	Rickettsia monacensis
593	Ixodes ricinus	Picior de Munte	Dambovita	2014	Dog	female	Rickettsia monacensis
596	Dermacentor reticulatus	Targoviste	Dambovita	2014	Dog	nymph	Rickettsia raoultii
632	Rhipicephalus sanguineus	Timisoara	Timis	2014	Dog	nymph	Rickettsia slovaca
645	Ixodes ricinus	Timisoara	Timis	2014	Cat	female	Rickettsia helvetica
685	Dermacentor marginatus	Livezile	Mehedinti	2015	Goat	female	Rickettsia raoultii
686	Dermacentor marginatus	Livezile	Mehedinti	2015	Goat	female	Rickettsia raoultii
687	Dermacentor marginatus	Livezile	Mehedinti	2015	Goat	female	Rickettsia raoultii
688	Dermacentor marginatus	Livezile	Mehedinti	2015	Goat	female	Rickettsia raoultii
690	Dermacentor marginatus	Livezile	Mehedinti	2015	Goat	male	Rickettsia raoultii
698	Dermacentor marginatus	Livezile	Mehedinti	2015	Sheep	male	Rickettsia raoultii
699	Dermacentor marginatus	Livezile	Mehedinti	2015	Sheep	male	Rickettsia raoultii
704	Dermacentor marginatus	Livezile	Mehedinti	2015	Sheep	male	Anaplasma centrale/ovis
706	Dermacentor marginatus	Livezile	Mehedinti	2015	Sheep	male	Anaplasma centrale/ovis
708	Dermacentor marginatus	Livezile	Mehedinti	2015	Sheep	male	Rickettsia raoultii
715	Dermacentor reticulatus	Snagov	Ilfov	2015	Dog	female	Rickettsia raoultii
719	Dermacentor reticulatus	Snagov	Ilfov	2015	Dog	female	Rickettsia raoultii
729	Dermacentor reticulatus	Snagov	Ilfov	2015	Dog	male	Rickettsia raoultii
742	Ixodes ricinus	Jirov	Mehedinti	2015	Dog	female	Rickettsia helvetica
747	Ixodes ricinus	Jirov	Mehedinti	2015	Dog	male	Ehrlichia sp. HF
751	Ixodes ricinus	Jirov	Mehedinti	2015	Dog	male	Rickettsia helvetica
752	Ixodes ricinus	Jirov	Mehedinti	2015	Dog	female	Rickettsia monacensis
757	Dermacentror marginatus	Jirov	Mehedinti	2015	Dog	female	Rickettsia raoultii
762	Ixodes ricinus	Jirov	Mehedinti	2015	Cat	male	Rickettsia monacensis
767	Ixodes ricinus	Comanda	Mehedinti	2015	Cat	female	Rickettsia monacensis
769	Ixodes ricinus	Comanda	Mehedinti	2015	Cat	female	Rickettsia monacensis
774	Dermacentor marginatus	Jirov	Mehedinti	2015	Goat	male	Anaplasma centrale/ovis
775	Dermacentor marginatus	Jirov	Mehedinti	2015	Goat	male	Rickettsia raoultii
776	Dermacentor marginatus	Jirov	Mehedinti	2015	Goat	male	Rickettsia slovaca
781	Dermacentor marginatus	Jirov	Mehedinti	2015	Goat	female	Rickettsia slovaca
783	Dermacentor marginatus	Slatioara	Olt	2015	Goat	female	Rickettsia. slovaca
786	Dermacentor marginatus	Slatioara	Olt	2015	Goat	female	Anaplasma centrale/ovis
787	Dermacentor marginatus	Slatioara	Olt	2015	Goat	female	Anaplasma centrale/ovis
788	Dermacentor marginatus	Slatioara	Olt	2015	Goat	female	Anaplasma centrale/ovis
789	Dermacentor marginatus	Slatioara	Olt	2015	Goat	male	Rickettsia slovaca
790	Dermacentor marginatus	Slatioara	Olt	2015	Goat	male	Anaplasma centrale/ovis
791	Dermacentor marginatus	Slatioara	Olt	2015	Goat	male	Rickettsia raoultii/A. centrale/ovis
792	Dermacentor marginatus	Slatioara	Olt	2015	Goat	male	Rickettsia raoultii
794	Dermacentor marginatus	Slatioara	Olt	2015	Goat	male	Anaplasma centrale/ovis
796	Dermacentor marginatus	Slatioara	Olt	2015	Goat	male	Rickettsia slovaca/A. centrale/ovis
797	Dermacentor marginatus	Slatioara	Olt	2015	Goat	male	Anaplasma centrale/ovis
798	Dermacentor marginatus	Slatioara	Olt	2015	Goat	male	Rickettsiaraoultii
799	Dermacentor reticulatus	Slatioara	Olt	2015	Goat	female	Anaplasma centrale/ovis
824	Dermacentor marginatus	Starmina	Mehedinti	2015	Field	female	Rickettsia slovaca
831	Haemaphysalis punctata	Starmina	Mehedinti	2015	Field	nymph	Rickettsia spp.
199	Dermacentor reticulatus	Zalau	Salaj	2014	Dog	female	Bartonella vinsonii
